# Supplementary material for: Motif-Targeting Phosphoproteome Analysis of Cancer Cells for Profiling Kinase Inhibitors
Source: Cancers (Basel). 2022 Dec 23;15(1):78. doi: 10.3390/cancers15010078 (PMC9817674; doi:10.3390/cancers15010078)
Supplement: Supplementary file 1 [file cancers-15-00078-s001.zip]

Archive with 1 entries (1 files):
- cancers-2048382-supplementary.pdf
